# Supplementary material for: Reconstruction of engineered yeast factory for high yield production of ginsenosides Rg3 and Rd
Source: Front Microbiol. 2023 Jun 19;14:1191102. doi: 10.3389/fmicb.2023.1191102 (PMC10315489; doi:10.3389/fmicb.2023.1191102)
Supplement: Supplementary file 1 [file Table_1.xlsx]

## Sheet: Sheet1
Table S1. Primers in this study
Name	Primer
For LKG construction
LEU2-up-F	aactgtgggaatactcaggtatcg
KANMX+LEU(up)-F	atatttcaaggatataccattctaatgtctgccccttaggtctagagatctgtttagct
LEU2(up)+KANMX-R	ggcggggacgaggcaagctaaacagatctctagacctaaggggcagacattagaatggt
KANMX+HindIII-R	taaaaaaggagtagaaacattttgaagctataagcttattaagggttctcgagagctcg
pTDH3+UAS-F	tcgcgatatggatgaacttcggtgcctgtcctctagaatactagcgttgaatgttagcg
UAS+PTDH3-R	aaacttcttgttgttgacgctaacattcaacgctagtattctagaggacaggcaccgaa
pTDH3+sPn50-R	taatatgggtcttagacaacatttctctttccattttgtttgtttatgtgtgtttattc
sPn50+pTDH3-F	aagaacttagtttcgaataaacacacataaacaaacaaaatggaaagagaaatgttgtc
EGFP+sPnUGT50-F	aattggtttcttccgcggccgcatggtgagcaagggcgag
sPn50+EGFP-R	ctcgcccttgctcaccatgcggccgcggaagaaacca
tPFK1+EGFP-F	ccgccgccgggatcactcacggcatggacgagctgtactgtcaacgcagattaagcaca
EGFP＋tPFK-R	attattcaagttttagggtgtgcttaatctgcgttgacagtacagctcgtccatgccgt
PNUGT31+tPFK1-F	ttcattgcaatcatcccgggctactgggcatccttctttttc
PNUGT31+tPFK1+SmaI-R	cccgggatgattgcaatgaaaagtttaagttaagc
LEU(Dn)+pADH1-F	ttctattgtatatctcccctccgccacctacatgtgttaagaacccaacccacctaaat
pADH1+LEU2(Dn)-R	gtgattataataccatttaggtgggttgggttcttaacacatgtaggtggcggagggga
LEU2-R	aaggctaactctcaacagacaacaacacctgcttcatttaagcaaggattttcttaact
UAS+KANMX-F	tccagtgtcgaaaacgagctctcgagaacccttaataagcttatagcttcaaaatgttt
For LY-EGH construction
EGH1-UP-F	GGCAACGAGATCCAATTGCG
EGH1-UP+pLYS2-R	AACCGCCGGAATTTTTTATGTAATTGCAAGTGGAATTCTTAGGGTAGGACTCTTCATCT
pLYS2+EGH1-UP-F	CAGGGAAGTTGGCAAAGATGAAGAGTCCTACCCTAAGAATTCCACTTGCAATTACATAA
LYS2+pADH1-R	gttctattgtatatctcccctccgccacctacatgtTTAAGCTGCTGCGGAGCTTCCAC
ADH1+Lys2-F	CAGGTGCTGGTGCTCGTGGAAGCTCCGCAGCAGCTTAAacatgtaggtggcggagggga
ADH1+Pn1-31-R	TAATGTGAGTTTTGCTCAACATTTCTCTGTCCATtgtatatgagatagttgattgtatg
pn1-31+ADH1-F	tcaagctataccaagcatacaatcaactatctcatatacaATGGACAGAGAAATGTTGA
Pn1-31+tPGI-R	CTTTAATGTTCTTTAGGTATATATTTAAGAGCGATTTGTTTCAGGAGGACACAAGCTTT
tPGI+Pn1-31-F	TGATGAGTTCATTTCAAAGCTTGTGTCCTCCTGAAACAAATCGCTCTTAAATATATACC
pTEF1+tPGI-F	AGTGCGCGAAGGACATAACTCATGAAGCCTCCAGTATACCAGTGATCCCCCACACACCA
pTEF1+PNUGT31-R	CAAAGCAATGGAAATTCTACCCTTCTGGTTATCCATTTTGTAATTAAAACTTAGATTAG
tPGI+pTEF1-R	AAACATTTTGAAGCTATGGTGTGTGGGGGATCACTGGTATACTGGAGGCTTCATGAGTT
PNUGT31+pTEF1-F	AGAAAGCATAGCAATCTAATCTAAGTTTTAATTACAAAATGGATAACCAGAAGGGTAGA
pTEF1+PNUGT31-R	CAAAGCAATGGAAATTCTACCCTTCTGGTTATCCATTTTGTAATTAAAACTTAGATTAG
PNUGT31+tCYC1-R	AGGTTGTCTAACTCCTTCCTTTTCGGTTAGAGCGGATCTACTGGGCATCCTTCTTTTTC
tCYC1+PNUGT31-F	GGTTCAAATCTGCAAGAAAAAGAAGGATGCCCAGTAGATCCGCTCTAACCGAAAAGGAA
tPFK1+tCYC1-F	CTGAAAACCTTGCTTGAGAAGGTTTTGGGACGCTCGATGTCAACGCAGATTAAGCACAC
tCYC1+tPFK1-R	TTATTCAAGTTTTAGGGTGTGCTTAATCTGCGTTGACATCGAGCGTCCCAAAACCTTCT
tPFK1+ScUGP1-R	GTCGTTACTGGTAATTTGCAAATCTTGGAACATTGAATGATTGCAATGAAAAGTTTAAG
ScUGP1+tPFK1-F	CCTCCTTTTGCTTAACTTAAACTTTTCATTGCAATCATTCAATGTTCCAAGATTTGCAA
ScUGP1+pTDH3-R	CAAGAACTTAGTTTCGAATAAACACACATAAACAAACAAAATGTCCACTAAGAAGCACA
pTDH3+ScUGP1-F	TGGAATGTGTTTTGGTGTGCTTCTTAGTGGACATTTTGTTTGTTTATGTGTGTTTATTC
tTDH2+pTDH3-F	ACTTCTTGTTGTTGACGCTAACATTCAACGCTAGTATGGCGAAAAGCCAATTAGTGTGA
pTDH3+tTDH2-R	ATAAAGCACTTAGTATCACACTAATTGGCTTTTCGCCATACTAGCGTTGAATGTTAGCG
ScPGM2+tTDH2-F	AAACTAAATCATTAAAGTAACTTAAGGAGTTAAATTTATTAAGTACGAACCGTTGGTTC
tTDH2+ScPGM2-R	GTTTTAGGAACTGAAGAACCAACGGTTCGTACTTAATAAATTTAACTCCTTAAGTTACT
ScPGM2+pEBA1-R	TGTCATATATAACCATAACCAAGTAATACATATTCAAAATGTCATTTCAAATTGAAACG
pEBA1+ScPGM2-F	TGGTTTGGTGGGAACCGTTTCAATTTGAAATGACATTTTGAATATGTATTACTTGGTTA
tADH+pFBA1-F	GGTATTGTTGTTCAAGCCAGCGGTGCCAGTTGGATCTCGGCATGCCGGTAGAGGTGTGG
pFBA+tADH1-R	GGTCGCTCTTATTGACCACACCTCTACCGGCATGCCGAGATCCAACTGGCACCGCTGGC
tADH1+ScPGM1-R	TTAGGAACAGACGAACCAACAGTCCGCACATAGAGTTATAAAAAAAATAAGTGTATACA
ScPGM1+tADH1-R	GTCACTTTAAAATTTGTATACACTTATTTTTTTTATAACTCTATGTGCGGACTGTTGGT
pPGK1+ScPGM1-R	AGCAACTGTTGGTACAGAATCTATTAGAAGTGACATTGTTTTATATTTGTTGTAAAAAG
ScPGM1+pPGK1-F	GAAGTAATTATCTACTTTTTACAACAAATATAAAACAATGTCACTTCTAATAGATTCTG
EGH1 +pPGK1-F	TGCCTATTATGCAGATGTTATAATATCTGTGCGTAGGCATTAGAAGGAAGTAATCTTTC
pPGK1+EGH1-F	ACCATAAGGTGTACGAAAGATTACTTCCTTCTAATGCCTACGCACAGATATTATAACAT
EGH1-Dn-R	GCAAATTTCAATGAACTGATGGCC
PNUGT53+tCYC-R	CCTTTTCGGTTAGAGCGGATTCACATAATTTCCTCAAATAGTTTCGC
tCYC1+PNUGT53-F	TATTTGAGGAAATTATGTGAATCCGCTCTAACCGAAAAGG
pTEF1+PNUGT53-F	AATATCAATTCTGACTTCATTTTGTAATTAAAACTTAGATTAGATTGCTATGC
PNUGT53+pTEF1-F	ATCTAAGTTTTAATTACAAAATGAAGTCAGAATTGATATTCGTGC
UAS-1-F	AAAAGGAGTAGAAACATTTTGAAGCTAT
For LPPDS construction
DN-R	AGGAGAACTTCTAGTATATTC
PRM9+03Dn-F	AAGGCTAACTCTCAACAGACAACAACACCTGCTTCATTTTTCAACATCGTATTTTCCGA
03DN+PRM9-F	TCATTATGCAACGCTTCGGAAAATACGATGTTGAAAAATGAAGCAGGTGTTGTTGTCTG
PPDS+PRM9-R	CTGGTAAAGTTGTGTGCTAGTGTCTCCCGTCTTCTGTTTAGTTATGTGGATGCAAGTGG
PRM9+PPDS-R	CCATGGTTTGCCAATCCACTTGCATCCACATAACTAAACAGAAGACGGGAGACACTAGC
pTDH3+PPDS-R	AACAAAGACAAGGAGAAGAACAAAACCATTTTGTTTGTTTATGTGTGTTTATTCGAAAC
PPDS+pTDH3-F	AACTTAGTTTCGAATAAACACACATAAACAAACAAAATGGTTTTGTTCTTCTCCTTGTC
UAS+KANMX-F	tccagtgtcgaaaacgagctctcgagaacccttaataagcttATAGCTTCAAAATGTTT
KANMX+up-F	TACTAGTTAGTAGATGATAGTTGATTTCTATTCCAACAccagcgacatggaggcccaga
UP+KANMX-R	ctgtcaaggagggtattctgggcctccatgtcgctggTGTTGGAATAGAAATCAACTAT
UP-F	GGATATAGGAATCCTCAAAATG
For RS construction
RSUP-R	CTCACTATTTTTTACTGCGGAAGCGG
PGK1+RSUP-R	AACAACCTTTAGACTTACGTTTGCTACTCTCATAACGCAGAATTTTCGAGTTATTAAAC
RSUP+tPGK1-F	ATTTTAAGTTTAATAACTCGAAAATTCTGCGTTATGAGAGTAGCAAACGTAAGTCTAA
PPDS-R	CAAAGAAGCACCACCACCAGTAGAGACATGGGAGATCTTAGTTATGTGGATGCAAGTGG
PGK1t-F	CCATGGTTTGCCAATCCACTTGCATCCACATAACTAAGATCTCCCATGTCTCTACTGGT
loxp+UAS-F	AAAAGGAGTAGAAACATTTTGAAGCTATATAACTTCGTATAGCATACATTATACGAAGT
UAS+loxp-F	TAACTTCGTATAATGTATGCTATACGAAGTTATATAGCTTCAAAATGTTTCTACTCCTT
RSDn+loxp-R	ATAACTTCGTATAGCATACATTATACGAAGTTATGTATTTCCTCTAATCAGGTTCCACC
loxP-leu2-R	TACATAACTTCGTATAATGTATGCTATACGAAGTTATttaagcaaggattttcttaact
loxp+leu-1-R	GTTTGGTGGAACCTGATTAGAGGAAATACATAACTTCGTATAATGTATGCTATACGAAG
RSDN-F	GAACTGGGTTACCCGGGGCACCTGTC
For RT-qPCR
53-F	GGTTAAGGAGTTGGGTATTGCG
53-R	CCTCAAATAGTTTCGCCAAGGAATTAT
3-29-F	GGTTAAGGAGTTGGGTATTGCG
3-29-R	CCTCAAATAGCTTCGCCAAGGAATTAT
YLS8-F	CAATGACCAACCCACGACCT
YLS8-R	TCTCGCCGAAGAAGAACGTC
