# Supplementary material for: Reconstruction of engineered yeast factory for high yield production of ginsenosides Rg3 and Rd
Source: Front Microbiol. 2023 Jun 19;14:1191102. doi: 10.3389/fmicb.2023.1191102 (PMC10315489; doi:10.3389/fmicb.2023.1191102)
Supplement: Supplementary file 2 [file Table_2.xlsx]

## Sheet: Sheet1
Table S2. Strains in this study
Strains	Genotype characteristics	source
ZW04BY	BY4742, HXT7p-tHMG1-ADH1t, TEF2p-synPgCPR1-TDH2t, TPIIp-ERG1-ENO2t, GPM1p-ERG20-CYC1t, PGK1p-ERG9-FBA1t, TDH3p-synDDS-PGT1t, TEF1p-synPPDS-PGK1t, ENO2p-ERG12-CPS1t, TEF2p-ERG13-IDP1t, TPIIp-ERG8-PRM5t, GPM1p-ERG19-HIS5t, PGK1p-IDI-PRM9t, TDH3p-ERG10-SPG5t, TEF1p-tHMG1-ADH1t, TDH3p-synPPDS-CPS1t	Construct according to (Wang et al.,2019), this study
LPPDS	ZW04BY, δDNA:: KANMX: UASTEF1+CIT1+CLB2-TDH3p-SynPPDS-PGK1t	this study
EGH31	ZW04BY, δDNA:: Lys2: ADH1p-Pn1-31-PGIt-TEF1p-SynPnUGT31-CYCt-PFK1t-ScUGP1-TDH3p-TDH2t-ScPGM2-FBA1p-ScPGM1-PGK1p	this study
EGH53	ZW04BY, δDNA:: Lys2: ADH1p-Pn1-31-PGIt- TEF1p-PnUGT53-CYCt-PFK1t-ScUGP1-TDH3p-TDH2t-ScPGM2-FBA1p-ScPGM1-PGK1p	this study
LKG31	ZW04BY, Leu2::KANMX: TDH3p+UASTEF1+CIT1+CLB2-SynPnUGT50-HV-EGFPt-ADH1p-SynPnUGT31-PGIt	this study
LKG53	ZW04BY, Leu2::KANMX: TDH3p+UASTEF1+CIT1+CLB2-SynPnUGT50-HV-EGFPt-ADH1p-PnUUGT53-PGIt	this study
LKG31RS	LKG31, γDNA:: Leu2: UASTEF1+CIT1+CLB2-TDH3p-SynPPDS-PGK1t	this study
LKG53RS	LKG53, γDNA:: Leu2: UASTEF1+CIT1+CLB2-TDH3p-SynPPDS-PGK1t	this study
LKG53EGHPPDS	LKG31EGH, δDNA:: KANMX: UASTEF1+CIT1+CLB2-TDH3p-SynPPDS-PGK1t	this study
