# Supplementary material for: Reconstruction of engineered yeast factory for high yield production of ginsenosides Rg3 and Rd
Source: Front Microbiol. 2023 Jun 19;14:1191102. doi: 10.3389/fmicb.2023.1191102 (PMC10315489; doi:10.3389/fmicb.2023.1191102)
Supplement: Supplementary file 3 [file Table_3.xlsx]

## Sheet: Sheet1
Table S3. Candidate genes in this study
Gene ID	Rename	Comment
Pno10G002218.t1	PnUGT11	Functional verification using xylose as substrate
Pno11G000824.t1	PnUGT12	High-level expression in plant aboveground tissues, unused
Pno11G000829.t1	PnUGT13	High-level expression in plant aboveground tissues, unused
Pno11G000940.t1	PnUGT22	Functional verification using xylose as substrate
Pno11G000942.t1	PnUGT23	High-level expression in plant aboveground tissues, unused
Pno11G015482.t1	PnUGT24	Unsuccessful cloning
Pno05G004358.t1	PnUGT31	Functional verification using xylose as substrate
Pno08G004291.t1	PnUGT34	Functional verification using xylose as substrate
Pno08G004292.t1	PnUGT35	High-level expression in plant aboveground tissues, unused
Pno08G004993.t1	PnUGT36	High-level expression in plant aboveground tissues, unused
Pno05G004370.t1	PnUGT37	Functional verification using xylose as substrate
Pno06G008612.t1	PnUGT38	High-level expression in plant aboveground tissues, unused
Pno05G000496.t1	PnUGT39	Functional verification using xylose as substrate
Pno05G000501.t1	PnUGT40	High-level expression in plant aboveground tissues, unused
Pno10G001943.t1	PnUGT41	High-level expression in plant aboveground tissues, unused
Pno06G008659.t1	PnUGT43	Functional verification using xylose as substrate
Pno06G008735.t1	PnUGT53	Functional verification using xylose as substrate
Pno11G000939.t1	PnUGT75	Functional verification using xylose as substrate
Pno01G004255.t1	PnUGT81	Functional verification using xylose as substrate
